# Supplementary material for: Population Pharmacokinetics of Temocillin Administered by Continuous Infusion in Patients with Septic Shock Associated with Intra-Abdominal Infection and Ascitic Fluid Effusion
Source: Antibiotics (Basel). 2022 Jul 5;11(7):898. doi: 10.3390/antibiotics11070898 (PMC9311849; doi:10.3390/antibiotics11070898)
Supplement: Supplementary file 1 [file antibiotics-11-00898-s001.zip]

Archive with 1 entries (1 files):
- antibiotics-1766396-supplementary.pdf
